# Supplementary material for: Revision on the Genus Paris in Thailand, with a New Species Paris siamensis
Source: Plants (Basel). 2023 Jan 17;12(3):430. doi: 10.3390/plants12030430 (PMC9919091; doi:10.3390/plants12030430)
Supplement: Supplementary file 1 [file plants-12-00430-s001.zip]

Archive with 1 entries (1 files):
- plants-2082175-supplementary.pdf
